# Supplementary material for: Beyond syndromic management: Opportunities for diagnosis-based treatment of sexually transmitted infections in low- and middle-income countries
Source: PLoS One. 2018 Apr 24;13(4):e0196209. doi: 10.1371/journal.pone.0196209 (PMC5918163; doi:10.1371/journal.pone.0196209)
Supplement: S1 Dataset — (XLSX) [file pone.0196209.s003.xlsx]

## Sheet: Visit1
Participant ID	Age	Highest level of education	Reason for presenting at DOH facility	In the past 2 months, how many partners have you had sex with?	In the past 12 months, how many partners have you had sex with?	What gender(s) are your sex partner(s)	What kind of sexual contact do you have or have you had? (choice=Genital (penis in the vagina)?)	What kind of sexual contact do you have or have you had? (choice=Anal (penis in the anus)?)	What kind of sexual contact do you have or have you had? (choice=Oral (mouth on penis, vagina, or anus)?)	Do you use condoms with your partner(s) to protect yourself from STDs?	How frequently do you use them	Are you currently trying to conceive a child?	Are you concerned about having an unplanned pregnancy?	Are you using contraception or practicing any form of birth control?	Type of contraception used	Pelvic examination	BV Score	Candidiasis	T. vaginalis (TV)	C. trachomatis (CT)	N. gonorrhoeae (NG)	CT, NG or TV	Was EPT pack offered	Was EPT pack issued
120001	26	Secondary Education	STI Symptoms	2	4	Men	Yes	No	No	Yes	Sometimes	No	No	No	.	abnormal	2	Negative	Negative	Negative	Negative	Negative	.	.
120002	25	Tertiary Education	No Symptoms - For check up	1	2	Men	Yes	Yes	No	No	Never	No	No	No	.	normal	5	Negative	Negative	Negative	Negative	Negative	.	.
120003	22	Tertiary Education	STI Symptoms	1	2	Men	Yes	No	Yes	Yes	Sometimes	No	No	No	.	abnormal	6	Negative	Negative	Negative	Negative	Negative	Yes	Yes
120004	22	Tertiary Education	STI Symptoms	0	1	Men	Yes	No	No	No	Never	No	No	Yes	Progesterone injections	abnormal	3	Negative	Negative	Negative	Negative	Negative	.	.
120005	22	Tertiary Education	No Symptoms - For check up	1	1	Men	Yes	No	Yes	Yes	Sometimes	No	No	No	.	normal	4	Negative	Negative	Negative	Negative	Negative	.	.
120006	23	Secondary Education	STI Symptoms	1	1	Men	Yes	No	No	No	Never	No	Yes	Yes	Progesterone injections	abnormal	3	Negative	Negative	Negative	Negative	Negative	.	.
120007	20	Tertiary Education	STI Symptoms	1	2	Men	Yes	No	Yes	Yes	Sometimes	No	No	No	.	abnormal	2	Positive	Negative	Negative	Negative	Negative	.	.
120008	18	Tertiary Education	STI Symptoms	2	5	Men	Yes	No	Yes	Yes	Sometimes	No	Yes	Yes	Subdermal Implant	abnormal	4	Negative	Negative	Negative	Negative	Negative	Yes	No
120009	22	Tertiary Education	STI Symptoms	0	1	Men	Yes	No	Yes	No	Never	No	Yes	No	.	abnormal	2	Negative	Negative	Invalid	Invalid	Negative	.	.
120010	19	Tertiary Education	STI Symptoms	1	2	Men	Yes	No	No	Yes	Sometimes	No	Yes	No	.	abnormal	7	Negative	Negative	Positive	Negative	Positive	Yes	Yes
120011	18	Tertiary Education	STI Symptoms	1	1	Men	Yes	No	No	Yes	Sometimes	No	No	No	.	abnormal	1	Negative	Negative	Negative	Negative	Negative	.	.
120012	27	Secondary Education	STI Symptoms	1	1	Men	Yes	No	No	Yes	Always	No	No	No	.	abnormal	3	Negative	Positive	Invalid	Invalid	Positive	Yes	No
120013	24	Tertiary Education	STI Symptoms	1	1	Men	Yes	No	No	Yes	Sometimes	No	No	No	.	abnormal	4	Negative	Negative	Negative	Negative	Negative	Yes	Yes
120014	22	Tertiary Education	Partner notification slip	0	1	Men	Yes	No	Yes	No	Never	No	No	Yes	Subdermal Implant	abnormal	3	Negative	Negative	Positive	Positive	Positive	Yes	Yes
120015	24	Secondary Education	STI Symptoms	2	2	Men	Yes	No	Yes	Yes	Sometimes	Yes	Yes	Yes	Oral contraceptive pills	abnormal	6	Negative	Negative	Negative	Negative	Negative	Yes	No
120016	39	Secondary Education	STI Symptoms	1	1	Men	Yes	No	Yes	Yes	Always	No	Yes	No	.	normal	3	Negative	Negative	Positive	Positive	Positive	Yes	Yes
120017	24	Secondary Education	STI Symptoms	1	1	Men	Yes	No	No	Yes	Always	No	No	Yes	Subdermal Implant	abnormal	7	Negative	Negative	Positive	Negative	Positive	No	No
120018	22	Tertiary Education	STI Symptoms	1	1	Men	Yes	Yes	No	Yes	Sometimes	No	Yes	No	.	abnormal	1	Negative	Negative	Negative	Negative	Negative	.	.
120019	27	Secondary Education	STI Symptoms	1	1	Men	Yes	No	No	Yes	Sometimes	No	No	No	.	abnormal	5	Positive	Negative	Negative	Negative	Negative	Yes	Yes
120020	20	Tertiary Education	STI Symptoms	1	2	Men	Yes	No	No	Yes	Sometimes	No	Yes	No	.	abnormal	4	Negative	Negative	Negative	Positive	Positive	Yes	Yes
120021	27	Tertiary Education	STI Symptoms	1	1	Men	Yes	No	No	Yes	Sometimes	No	No	No	.	abnormal	3	Negative	Negative	Negative	Negative	Negative	.	.
120022	33	Secondary Education	STI Symptoms	1	1	Men	Yes	No	No	Yes	Sometimes	No	No	No	.	abnormal	6	Positive	Negative	Negative	Negative	Negative	.	.
120023	27	Secondary Education	STI Symptoms	1	1	Men	Yes	No	No	Yes	Sometimes	No	No	No	.	abnormal	6	Negative	Positive	Negative	Negative	Positive	Yes	Yes
120024	26	Tertiary Education	No Symptoms - For check up	1	1	Men	Yes	No	Yes	No	Never	No	Yes	Yes	Subdermal Implant	normal	4	Negative	Negative	Negative	Negative	Negative	.	.
120025	25	Tertiary Education	STI Symptoms	1	1	Men	Yes	No	No	No	Never	Yes	No	No	.	abnormal	0	Negative	Negative	Negative	Negative	Negative	.	.
120026	23	Tertiary Education	STI Symptoms	1	1	Men	Yes	No	Yes	No	Never	No	Yes	No	.	abnormal	5	Negative	Negative	Positive	Negative	Positive	Yes	Yes
120027	19	Tertiary Education	STI Symptoms	1	1	Men	Yes	No	No	Yes	Sometimes	No	Yes	No	.	normal	0	Positive	Negative	Negative	Negative	Negative	.	.
120028	27	Secondary Education	STI Symptoms	1	1	Men	Yes	No	Yes	Yes	Sometimes	Yes	No	No	.	normal	7	Positive	Negative	Negative	Negative	Negative	.	.
120029	19	Tertiary Education	STI Symptoms	0	1	Men	Yes	No	No	No	Never	No	No	No	.	abnormal	4	Negative	Negative	Negative	Negative	Negative	.	.
120030	26	Secondary Education	STI Symptoms	1	1	Men	Yes	No	Yes	No	Never	No	No	Yes	Oral contraceptive pills	abnormal	8	Negative	Negative	Negative	Negative	Negative	.	.
120031	19	Secondary Education	STI Symptoms	1	3	Men	Yes	No	No	No	Never	No	No	No	.	normal	8	Negative	Negative	Negative	Negative	Negative	.	.
120032	21	Secondary Education	STI Symptoms	1	1	Men	Yes	No	No	Yes	Sometimes	No	No	No	.	normal	8	Negative	Negative	Negative	Negative	Negative	.	.
120033	31	Tertiary Education	STI Symptoms	1	1	Men	Yes	No	No	Yes	Sometimes	No	No	Yes	Progesterone injections	abnormal	2	Negative	Negative	Negative	Negative	Negative	.	.
120034	23	Tertiary Education	STI Symptoms	1	1	Men	Yes	No	No	Yes	Sometimes	No	No	No	.	normal	4	Negative	Negative	Negative	Negative	Negative	.	.
120035	21	Secondary Education	Other, specify	1	2	Men	Yes	No	No	Yes	Sometimes	No	No	Yes	Progesterone injections	abnormal	4	Positive	Negative	Positive	Negative	Positive	Yes	No
120036	21	Secondary Education	STI Symptoms	1	1	Men	Yes	No	No	Yes	Sometimes	No	No	Yes	Subdermal Implant	abnormal	6	Negative	Negative	Positive	Negative	Positive	Yes	Yes
120037	24	Secondary Education	STI Symptoms	1	1	Men	Yes	No	No	Yes	Always	No	No	Yes	Progesterone injections	abnormal	6	Positive	Negative	Negative	Negative	Negative	.	.
120038	23	Tertiary Education	Other, specify	1	1	Men	Yes	No	Yes	Yes	Sometimes	No	No	No	.	normal	8	Negative	Negative	Positive	Negative	Positive	Yes	Yes
120039	21	Tertiary Education	STI Symptoms	1	1	Men	Yes	No	No	Yes	Sometimes	No	No	No	.	abnormal	5	Positive	Negative	Negative	Negative	Negative	.	.
120040	21	Tertiary Education	STI Symptoms	1	2	Men	Yes	No	Yes	Yes	Sometimes	No	Yes	Yes	Subdermal Implant	abnormal	1	Positive	Negative	Negative	Negative	Negative	.	.
120041	28	Tertiary Education	STI Symptoms	1	1	Men	Yes	No	No	Yes	Sometimes	No	No	Yes	Progesterone injections	normal	6	Negative	Negative	Negative	Negative	Negative	.	.
120042	30	Secondary Education	Other, specify	1	1	Men	Yes	No	No	No	Never	No	Yes	Yes	Progesterone injections	normal	2	Negative	Negative	Negative	Negative	Negative	.	.
120043	30	Tertiary Education	STI Symptoms	1	1	Men	Yes	No	No	No	Never	Yes	No	No	.	normal	6	Negative	Negative	Positive	Negative	Positive	Yes	Yes
120044	22	Secondary Education	STI Symptoms	1	1	Men	Yes	No	No	Yes	Sometimes	No	No	No	.	abnormal	8	Negative	Negative	Negative	Negative	Negative	.	.
120045	19	Tertiary Education	STI Symptoms	1	2	Men	Yes	No	No	Yes	Sometimes	No	No	No	.	normal	7	Negative	Negative	Negative	Negative	Negative	.	.
120046	20	Tertiary Education	STI Symptoms	0	1	Men	Yes	Yes	Yes	Yes	Sometimes	No	No	No	.	abnormal	6	Negative	Negative	Positive	Negative	Positive	Yes	No
120047	27	Secondary Education	Other, specify	1	1	Men	Yes	No	No	No	Never	No	Yes	Yes	Progesterone injections	normal	9	Negative	Negative	Negative	Negative	Negative	.	.
120048	22	Tertiary Education	STI Symptoms	1	2	Men	Yes	No	Yes	Yes	Sometimes	No	No	No	.	abnormal	6	Negative	Negative	Negative	Negative	Negative	.	.
120049	32	Secondary Education	STI Symptoms	1	1	Men	Yes	No	No	Yes	Sometimes	No	No	Yes	Subdermal Implant	normal	5	Negative	Negative	Negative	Negative	Negative	.	.
120050	25	Tertiary Education	STI Symptoms	1	3	Men	Yes	No	Yes	Yes	Sometimes	No	No	No	.	normal	7	Negative	Negative	Negative	Negative	Negative	.	.
120051	21	Secondary Education	STI Symptoms	1	1	Men	Yes	No	Yes	Yes	Sometimes	No	No	No	.	abnormal	4	Positive	Negative	Negative	Negative	Negative	.	.
120052	38	Secondary Education	STI Symptoms	1	1	Men	Yes	No	Yes	No	Never	No	Yes	Yes	Progesterone injections	abnormal	7	Negative	Negative	Positive	Negative	Positive	Yes	Yes
120053	28	Tertiary Education	STI Symptoms	1	1	Men	Yes	No	Yes	Yes	Sometimes	No	Yes	Yes	Condom only	normal	3	Negative	Negative	Negative	Negative	Negative	.	.
120054	19	Tertiary Education	STI Symptoms	1	1	Men	Yes	No	No	Yes	Sometimes	No	No	Yes	Condom only	normal	2	Negative	Negative	Negative	Negative	Negative	.	.
120055	23	Tertiary Education	STI Symptoms	1	1	Men	Yes	No	No	No	Never	No	Yes	No	.	normal	2	Negative	Negative	Negative	Negative	Negative	.	.
120056	29	Tertiary Education	No Symptoms - For check up	1	1	Men	Yes	No	No	Yes	Always	No	Yes	Yes	Condom only	normal	3	Negative	Negative	Negative	Negative	Negative	.	.
120057	26	Tertiary Education	No Symptoms - For check up	1	0	Men	Yes	No	No	Yes	Sometimes	No	No	Yes	Subdermal Implant	abnormal	9	Negative	Negative	Negative	Negative	Negative	.	.
120058	20	Tertiary Education	STI Symptoms	1	1	Men	Yes	No	No	Yes	Sometimes	No	No	No	.	normal	4	Positive	Negative	Positive	Negative	Positive	Yes	Yes
120059	23	Tertiary Education	STI Symptoms	1	1	Men	Yes	No	No	Yes	Sometimes	No	No	No	.	abnormal	2	Negative	Negative	Negative	Negative	Negative	.	.
120060	18	Secondary Education	STI Symptoms	1	1	Men	Yes	No	No	Yes	Sometimes	No	No	No	.	normal	3	Positive	Negative	Positive	Negative	Positive	Yes	Yes
120061	28	Secondary Education	STI Symptoms	1	1	Men	Yes	Yes	No	Yes	Sometimes	No	No	No	.	normal	4	Negative	Negative	Positive	Positive	Positive	Yes	Yes
120062	26	Secondary Education	STI Symptoms	1	2	Men	Yes	No	No	Yes	Sometimes	No	Yes	No	.	abnormal	7	Negative	Negative	Negative	Negative	Negative	.	.
120063	27	Secondary Education	STI Symptoms	1	2	Men	Yes	Yes	No	Yes	Sometimes	No	Yes	No	.	normal	1	Positive	Negative	Negative	Negative	Negative	.	.
120064	23	Secondary Education	STI Symptoms	1	1	Men	Yes	No	No	Yes	Sometimes	No	Yes	No	.	abnormal	1	Negative	Negative	Negative	Negative	Negative	.	.
120065	20	Tertiary Education	STI Symptoms	1	1	Men	Yes	No	No	Yes	Sometimes	No	Yes	No	.	abnormal	8	Negative	Negative	Negative	Negative	Negative	.	.
120066	27	Secondary Education	STI Symptoms	1	1	Men	Yes	No	No	Yes	Sometimes	No	No	Yes	Progesterone injections	normal	7	Positive	Negative	Positive	Negative	Positive	Yes	Yes
120067	24	Tertiary Education	STI Symptoms	1	1	Men	Yes	No	No	Yes	Sometimes	No	Yes	Yes	Progesterone injections	normal	5	Negative	Negative	Positive	Negative	Positive	Yes	Yes
120068	20	Secondary Education	No Symptoms - For check up	1	1	Men	Yes	No	No	Yes	Sometimes	No	Yes	No	.	abnormal	7	Negative	Negative	Negative	Negative	Negative	.	.
120069	21	Secondary Education	No Symptoms - For check up	1	1	Men	Yes	No	Yes	Yes	Never	No	Yes	No	.	normal	1	Negative	Negative	Negative	Negative	Negative	.	.
120070	22	Secondary Education	No Symptoms - For check up	0	1	Men	Yes	No	No	Yes	Never	No	Yes	No	.	abnormal	7	Negative	Negative	Negative	Negative	Negative	.	.
120071	19	Secondary Education	STI Symptoms	1	1	Men	Yes	No	No	Yes	Sometimes	No	Yes	No	.	abnormal	1	Negative	Negative	Negative	Negative	Negative	.	.
120072	26	Secondary Education	STI Symptoms	1	1	Men	Yes	No	No	Yes	Sometimes	Yes	No	No	.	abnormal	6	Negative	Negative	Positive	Negative	Positive	Yes	Yes
120073	23	Tertiary Education	No Symptoms - For check up	1	1	Men	Yes	No	No	No	Never	No	Yes	No	.	normal	6	Negative	Negative	Negative	Negative	Negative	.	.
120074	19	Secondary Education	No Symptoms - For check up	1	1	Men	Yes	No	No	Yes	Sometimes	No	Yes	No	.	abnormal	7	Negative	Negative	Negative	Negative	Negative	.	.
120075	21	Secondary Education	STI Symptoms	1	2	Men	Yes	No	No	Yes	Sometimes	No	Yes	No	.	abnormal	8	Negative	Negative	Negative	Positive	Positive	Yes	Yes
120076	24	Tertiary Education	STI Symptoms	2	2	Men	Yes	No	No	No	Never	No	Yes	No	.	normal	6	Negative	Negative	Negative	Negative	Negative	.	.
120077	22	Secondary Education	STI Symptoms	1	1	Men	Yes	No	No	No	Never	No	Yes	No	.	abnormal	7	Negative	Negative	Negative	Negative	Negative	.	.
120078	35	Tertiary Education	STI Symptoms	1	1	Men	Yes	No	No	No	Never	No	Yes	No	.	abnormal	7	Negative	Negative	Negative	Negative	Negative	.	.
120079	20	Secondary Education	STI Symptoms	1	1	Men	Yes	No	No	Yes	Sometimes	No	Yes	No	.	normal	6	Negative	Negative	Positive	Negative	Positive	Yes	Yes
120080	23	Tertiary Education	No Symptoms - For check up	2	1	Men	Yes	Yes	Yes	No	Never	No	Yes	No	.	normal	9	Negative	Negative	Negative	Negative	Negative	.	.
120081	23	Secondary Education	STI Symptoms	1	1	Men	Yes	No	No	No	Never	No	No	Yes	Progesterone injections	normal	4	Negative	Negative	Negative	Negative	Negative	.	.
120082	23	Secondary Education	No Symptoms - For check up	1	1	Men	Yes	No	No	Yes	Sometimes	No	Yes	Yes	Progesterone injections	normal	7	Negative	Negative	Negative	Negative	Negative	.	.
120083	31	Secondary Education	No Symptoms - For check up	1	1	Men	Yes	No	No	Yes	Sometimes	No	Yes	Yes	Subdermal Implant	abnormal	6	Negative	Negative	Negative	Negative	Negative	.	.
120084	28	Secondary Education	STI Symptoms	1	1	Men	Yes	No	No	Yes	Sometimes	No	Yes	Yes	Progesterone injections	abnormal	3	Negative	Negative	Negative	Negative	Negative	.	.
120085	22	Secondary Education	STI Symptoms	1	1	Men	Yes	No	No	No	Never	No	Yes	No	.	abnormal	4	Negative	Negative	Negative	Negative	Negative	.	.
120086	21	Secondary Education	No Symptoms - For check up	1	1	Men	Yes	No	Yes	Yes	Sometimes	No	Yes	Yes	Subdermal Implant	normal	2	Positive	Negative	Negative	Negative	Negative	.	.
120087	29	Secondary Education	STI Symptoms	1	1	Men	Yes	No	Yes	Yes	Always	No	Yes	Yes	Condom only	abnormal	6	Negative	Negative	Negative	Negative	Negative	.	.
120088	25	Secondary Education	STI Symptoms	1	1	Men	Yes	No	No	No	Never	Yes	No	No	.	abnormal	6	Negative	Negative	Negative	Negative	Negative	.	.
120089	34	Tertiary Education	STI Symptoms	1	1	Men	Yes	No	Yes	No	Never	Yes	No	No	.	normal	7	Negative	Negative	Negative	Positive	Positive	Yes	Yes
120090	24	Tertiary Education	STI Symptoms	1	2	Men	Yes	No	No	Yes	Sometimes	No	No	No	.	abnormal	8	Negative	Negative	Negative	Negative	Negative	.	.
120091	27	Tertiary Education	STI Symptoms	1	3	Men	Yes	No	No	No	Never	No	Yes	No	.	normal	3	Negative	Negative	Negative	Negative	Negative	.	.
120092	31	Secondary Education	Other, specify	1	1	Men	Yes	No	No	No	Never	No	Yes	Yes	Progesterone injections	normal	4	Negative	Negative	Negative	Negative	Negative	.	.
120093	29	Tertiary Education	STI Symptoms	1	1	Men	Yes	No	No	No	Never	Yes	No	No	.	normal	6	Negative	Negative	Positive	Negative	Positive	Yes	Yes
120094	21	Secondary Education	Other, specify	1	2	Men	Yes	Yes	Yes	Yes	Sometimes	No	No	Yes	Progesterone injections	abnormal	5	Negative	Negative	Negative	Negative	Negative	.	.
120095	40	Secondary Education	STI Symptoms	1	2	Men	Yes	No	No	No	Never	No	Yes	Yes	Progesterone injections	abnormal	4	Negative	Negative	Negative	Negative	Negative	.	.
120096	23	Secondary Education	Other, specify	1	1	Men	Yes	No	No	Yes	Always	Yes	Yes	No	.	abnormal	8	Negative	Negative	Negative	Negative	Negative	.	.
120097	22	Secondary Education	STI Symptoms	1	1	Men	Yes	No	No	Yes	Always	No	Yes	Yes	Condom only	abnormal	7	Negative	Positive	Negative	Negative	Positive	Yes	Yes
120098	30	Secondary Education	STI Symptoms	2	2	Men	Yes	No	Yes	Yes	Sometimes	Yes	Yes	No	.	abnormal	8	Negative	Negative	Positive	Negative	Positive	Yes	Yes
120099	26	Secondary Education	STI Symptoms	1	1	Men	Yes	No	No	Yes	Sometimes	No	Yes	Yes	Progesterone injections	abnormal	7	Negative	Positive	Negative	Negative	Positive	Yes	Yes
120100	24	Secondary Education	STI Symptoms	1	2	Men	Yes	No	Yes	Yes	Sometimes	No	Yes	Yes	Oral contraceptive pills	abnormal	6	Negative	Negative	Negative	Negative	Negative	.	.
120101	22	Secondary Education	STI Symptoms	1	1	Men	Yes	No	Yes	No	Never	No	Yes	Yes	Progesterone injections	abnormal	3	Positive	Negative	Negative	Negative	Negative	.	.
120102	33	Secondary Education	STI Symptoms	1	1	Men	Yes	No	Yes	Yes	Sometimes	No	Yes	No	.	abnormal	7	Negative	Negative	Negative	Positive	Positive	Yes	Yes
120103	24	Tertiary Education	STI Symptoms	1	1	Men	Yes	No	Yes	No	Never	No	Yes	Yes	Progesterone injections	normal	4	Negative	Negative	Negative	Negative	Negative	.	.
120104	23	Tertiary Education	STI Symptoms	0	1	Men	Yes	No	No	Yes	Sometimes	No	Yes	No	.	normal	3	Negative	Negative	Negative	Negative	Negative	.	.
120105	19	Secondary Education	STI Symptoms	1	1	Men	Yes	No	Yes	Yes	Sometimes	No	Yes	No	.	normal	5	Negative	Negative	Negative	Negative	Negative	.	.
120106	27	Secondary Education	STI Symptoms	1	1	Men	Yes	No	No	No	Never	No	Yes	No	.	abnormal	8	Negative	Negative	Negative	Negative	Negative	.	.
120107	20	Secondary Education	STI Symptoms	2	1	Both	Yes	No	No	Yes	Sometimes	No	Yes	No	.	normal	10	Negative	Negative	Negative	Negative	Negative	.	.
120108	24	Secondary Education	STI Symptoms	1	2	Both	Yes	No	Yes	Yes	Sometimes	No	Yes	No	.	abnormal	9	Negative	Negative	Negative	Negative	Negative	.	.
120109	22	Secondary Education	STI Symptoms	1	2	Men	Yes	No	Yes	Yes	Sometimes	No	Yes	No	.	abnormal	7	Positive	Negative	Positive	Negative	Positive	Yes	Yes
120110	19	Secondary Education	No Symptoms - For check up	1	3	Men	Yes	No	No	Yes	Sometimes	No	Yes	No	.	normal	9	Negative	Negative	Negative	Negative	Negative	.	.
120111	19	Secondary Education	STI Symptoms	1	2	Men	Yes	No	No	Yes	Sometimes	Yes	No	No	.	abnormal	7	Negative	Positive	Negative	Negative	Positive	Yes	Yes
120112	19	Secondary Education	STI Symptoms	1	3	Men	Yes	No	No	Yes	Never	No	Yes	Yes	Oral contraceptive pills	abnormal	6	Positive	Negative	Negative	Negative	Negative	.	.
120113	18	Secondary Education	STI Symptoms	1	4	Men	Yes	No	Yes	Yes	Sometimes	No	Yes	No	.	abnormal	7	Negative	Negative	Negative	Negative	Negative	.	.
120114	24	Secondary Education	No Symptoms - For check up	1	1	Men	Yes	No	No	Yes	Never	No	Yes	Yes	Progesterone injections	normal	0	Negative	Negative	Negative	Negative	Negative	.	.
120115	18	Secondary Education	STI Symptoms	0	1	Men	Yes	No	No	No	Never	No	Yes	No	.	normal	9	Negative	Negative	Negative	Negative	Negative	.	.
120116	21	Secondary Education	STI Symptoms	1	2	Men	Yes	No	No	Yes	Sometimes	No	Yes	No	.	normal	7	Negative	Negative	Negative	Negative	Negative	.	.
120117	24	Secondary Education	No Symptoms - For check up	1	1	Men	Yes	No	No	Yes	Sometimes	No	Yes	Yes	Progesterone injections	abnormal	2	Negative	Negative	Positive	Negative	Positive	Yes	Yes
120118	22	Secondary Education	STI Symptoms	0	3	Men	Yes	No	No	Yes	Sometimes	No	Yes	No	.	normal	8	Negative	Negative	Negative	Negative	Negative	.	.
120119	22	Secondary Education	STI Symptoms	1	2	Men	Yes	No	No	Yes	Sometimes	No	Yes	Yes	Progesterone injections	normal	3	Negative	Negative	Negative	Negative	Negative	.	.
120120	19	Secondary Education	STI Symptoms	1	1	Men	Yes	No	No	Yes	Sometimes	No	Yes	No	.	normal	8	Negative	Negative	Positive	Negative	Positive	Yes	Yes
120121	19	Secondary Education	STI Symptoms	1	1	Men	Yes	No	Yes	Yes	Sometimes	No	Yes	Yes	Subdermal Implant	abnormal	9	Negative	Negative	Negative	Negative	Negative	.	.
120122	19	Secondary Education	STI Symptoms	1	1	Men	Yes	No	No	Yes	Never	No	Yes	No	.	abnormal	8	Negative	Negative	Negative	Negative	Negative	.	.
120123	18	Secondary Education	STI Symptoms	1	1	Men	Yes	No	No	Yes	Never	No	Yes	No	.	abnormal	7	Negative	Negative	Positive	Negative	Positive	Yes	Yes
120124	20	Secondary Education	STI Symptoms	1	1	Men	Yes	No	No	Yes	Sometimes	No	Yes	No	.	abnormal	2	Negative	Negative	Negative	Negative	Negative	.	.
120125	19	Secondary Education	STI Symptoms	1	2	Men	Yes	No	No	No	Never	No	Yes	No	.	abnormal	9	Negative	Negative	Positive	Positive	Positive	Yes	No
120126	22	Tertiary Education	STI Symptoms	0	1	Men	Yes	No	No	Yes	Sometimes	No	Yes	No	.	normal	7	Positive	Negative	Negative	Negative	Negative	.	.
120127	21	Secondary Education	STI Symptoms	1	1	Men	Yes	No	No	No	Never	No	Yes	No	.	abnormal	2	Negative	Negative	Negative	Negative	Negative	.	.
120128	28	Tertiary Education	STI Symptoms	1	1	Men	Yes	No	No	Yes	Sometimes	Yes	No	No	.	normal	7	Negative	Negative	Negative	Negative	Negative	.	.
120129	39	Secondary Education	STI Symptoms	1	2	Men	Yes	No	No	Yes	Sometimes	No	No	No	.	normal	8	Negative	Negative	Negative	Negative	Negative	.	.
120130	21	Tertiary Education	STI Symptoms	1	1	Men	Yes	No	Yes	Yes	Sometimes	No	Yes	No	.	normal	2	Negative	Negative	Negative	Negative	Negative	.	.
120131	20	Secondary Education	STI Symptoms	1	2	Men	Yes	No	No	Yes	Sometimes	No	Yes	No	.	abnormal	5	Positive	Negative	Positive	Negative	Positive	Yes	Yes
120132	19	Secondary Education	STI Symptoms	1	1	Men	Yes	No	No	No	Never	No	Yes	Yes	Progesterone injections	normal	5	Negative	Negative	Positive	Positive	Positive	Yes	Yes
120133	27	Secondary Education	STI Symptoms	3	1	Men	Yes	Yes	Yes	Yes	Never	Yes	No	No	.	normal	2	Negative	Negative	Negative	Negative	Negative	.	.
120134	21	Secondary Education	STI Symptoms	1	1	Men	Yes	No	No	Yes	Sometimes	No	Yes	Yes	Progesterone injections	normal	6	Negative	Negative	Negative	Negative	Negative	.	.
120135	21	Secondary Education	STI Symptoms	4	7	Men	Yes	No	No	Yes	Sometimes	No	Yes	No	.	normal	7	Negative	Negative	Negative	Negative	Negative	.	.
120136	31	Secondary Education	STI Symptoms	1	1	Men	Yes	No	No	No	Never	No	No	No	.	abnormal	3	Positive	Negative	Negative	Negative	Negative	.	.
120137	33	Secondary Education	STI Symptoms	1	1	Men	Yes	No	Yes	No	Never	No	Yes	No	.	normal	4	Negative	Negative	Negative	Negative	Negative	.	.
120138	24	Tertiary Education	STI Symptoms	1	1	Men	Yes	No	No	Yes	Sometimes	Yes	No	No	.	normal	3	Negative	Negative	Negative	Negative	Negative	.	.
120139	21	Secondary Education	STI Symptoms	1	1	Men	Yes	No	No	Yes	Sometimes	No	No	No	.	normal	8	Negative	Negative	Negative	Negative	Negative	.	.
120140	22	Secondary Education	STI Symptoms	1	2	Men	Yes	No	No	Yes	Sometimes	No	Yes	No	.	normal	3	Negative	Negative	Negative	Negative	Negative	.	.
120141	18	Tertiary Education	STI Symptoms	0	2	Men	Yes	No	Yes	Yes	Sometimes	No	No	No	.	abnormal	4	Negative	Negative	Negative	Negative	Negative	.	.
120142	23	Secondary Education	STI Symptoms	1	1	Men	Yes	No	No	Yes	Sometimes	No	No	No	.	abnormal	7	Negative	Negative	Positive	Negative	Positive	Yes	Yes
120143	26	Secondary Education	STI Symptoms	2	2	Men	Yes	No	Yes	Yes	Sometimes	No	Yes	Yes	Subdermal Implant	abnormal	8	Negative	Negative	Negative	Negative	Negative	.	.
120144	20	Secondary Education	STI Symptoms	1	1	Men	Yes	No	Yes	Yes	Sometimes	No	Yes	No	.	abnormal	8	Negative	Negative	Positive	Negative	Positive	Yes	Yes
120145	24	Tertiary Education	STI Symptoms	1	2	Men	Yes	No	Yes	Yes	Sometimes	No	Yes	No	.	normal	6	Negative	Negative	Negative	Negative	Negative	.	.
120146	34	Secondary Education	STI Symptoms	1	1	Men	Yes	No	No	Yes	Never	No	No	No	.	normal	6	Negative	Negative	Negative	Negative	Negative	.	.
120147	19	Secondary Education	STI Symptoms	1	1	Men	Yes	No	No	Yes	Sometimes	No	Yes	No	.	normal	2	Positive	Negative	Negative	Negative	Negative	.	.
120148	25	Secondary Education	STI Symptoms	1	1	Men	Yes	No	No	Yes	Sometimes	No	Yes	Yes	Progesterone injections	abnormal	9	Positive	Negative	Negative	Negative	Negative	.	.
120149	26	Secondary Education	STI Symptoms	1	1	Men	Yes	No	No	Yes	Sometimes	No	Yes	No	.	abnormal	10	Negative	Negative	Negative	Negative	Negative	.	.
120150	21	Secondary Education	STI Symptoms	1	1	Men	Yes	No	No	Yes	Never	No	Yes	No	.	abnormal	6	Positive	Negative	Negative	Negative	Negative	.	.
120151	25	Secondary Education	STI Symptoms	1	1	Men	Yes	No	No	No	Never	No	No	No	.	abnormal	3	Positive	Negative	Negative	Negative	Negative	.	.
120152	25	Secondary Education	STI Symptoms	1	1	Men	Yes	No	No	Yes	Sometimes	No	No	No	.	abnormal	8	Positive	Negative	Negative	Negative	Negative	.	.
120153	29	Secondary Education	STI Symptoms	1	1	Men	Yes	No	Yes	Yes	Sometimes	No	No	No	.	normal	3	Negative	Negative	Negative	Negative	Negative	.	.
120154	19	Secondary Education	STI Symptoms	1	1	Men	Yes	No	No	Yes	Sometimes	No	Yes	Yes	Progesterone injections	normal	4	Negative	Negative	Negative	Negative	Negative	.	.
120155	19	Secondary Education	STI Symptoms	2	3	Men	Yes	No	No	Yes	Sometimes	No	Yes	No	.	normal	6	Negative	Negative	Negative	Negative	Negative	.	.
120156	22	Secondary Education	No Symptoms - For check up	1	3	Men	Yes	No	No	Yes	Sometimes	No	Yes	No	.	normal	3	Negative	Negative	Negative	Negative	Negative	.	.
120157	20	Secondary Education	STI Symptoms	2	4	Men	Yes	No	Yes	Yes	Never	No	No	Yes	Subdermal Implant	normal	7	Positive	Negative	Negative	Negative	Negative	.	.
120158	28	Secondary Education	STI Symptoms	1	1	Men	Yes	No	No	No	Never	No	Yes	Yes	Intra-uterine device (IUD)	normal	9	Negative	Negative	Negative	Negative	Negative	.	.
120159	23	Secondary Education	STI Symptoms	1	1	Men	Yes	No	Yes	Yes	Never	No	Yes	No	.	normal	8	Negative	Negative	Negative	Negative	Negative	.	.
120160	21	Secondary Education	STI Symptoms	1	2	Men	Yes	Yes	Yes	Yes	Sometimes	No	Yes	No	.	normal	3	Negative	Negative	Positive	Negative	Positive	Yes	Yes
120161	20	Secondary Education	STI Symptoms	1	2	Men	Yes	No	No	Yes	Sometimes	No	Yes	Yes	Progesterone injections	abnormal	9	Positive	Negative	Negative	Negative	Negative	.	.
120162	22	Secondary Education	STI Symptoms	1	1	Men	Yes	No	No	Yes	Sometimes	No	Yes	Yes	Oral contraceptive pills	abnormal	8	Positive	Negative	Negative	Negative	Negative	.	.
120163	20	Secondary Education	STI Symptoms	1	1	Men	Yes	No	No	Yes	Always	No	Yes	No	.	normal	2	Negative	Negative	Negative	Negative	Negative	.	.
120164	29	Tertiary Education	STI Symptoms	1	1	Men	Yes	No	No	No	Never	No	No	Yes	Progesterone injections	normal	3	Negative	Negative	Negative	Negative	Negative	.	.
120165	24	Secondary Education	STI Symptoms	1	1	Men	Yes	No	No	No	Never	No	Yes	Yes	Progesterone injections	normal	1	Negative	Negative	Negative	Negative	Negative	.	.
120166	27	Secondary Education	STI Symptoms	1	1	Men	Yes	No	No	No	Never	No	No	No	.	normal	2	Negative	Negative	Negative	Negative	Negative	.	.
120167	18	Secondary Education	STI Symptoms	1	3	Men	Yes	No	Yes	No	Never	No	Yes	No	.	abnormal	3	Negative	Negative	Negative	Negative	Negative	.	.
120168	20	Secondary Education	STI Symptoms	1	2	Men	Yes	No	Yes	Yes	Sometimes	No	No	No	.	normal	7	Negative	Negative	Negative	Positive	Positive	Yes	Yes
120169	24	Secondary Education	STI Symptoms	1	1	Men	Yes	No	Yes	Yes	Sometimes	No	Yes	Yes	Progesterone injections	normal	7	Negative	Negative	Negative	Negative	Negative	.	.
120170	28	Tertiary Education	STI Symptoms	1	1	Men	Yes	No	No	Yes	Sometimes	No	No	Yes	Progesterone injections	abnormal	7	Positive	Negative	Positive	Negative	Positive	Yes	Yes
120171	23	Secondary Education	STI Symptoms	1	1	Men	Yes	No	Yes	Yes	Sometimes	No	Yes	No	.	normal	4	Negative	Negative	Negative	Negative	Negative	.	.
120172	19	Secondary Education	STI Symptoms	1	0	Men	Yes	No	No	Yes	Sometimes	No	Yes	No	.	abnormal	4	Positive	Negative	Negative	Negative	Negative	.	.
120173	23	Secondary Education	STI Symptoms	1	1	Men	Yes	No	No	Yes	Sometimes	No	Yes	No	.	normal	4	Negative	Negative	Negative	Negative	Negative	.	.
120174	22	Secondary Education	No Symptoms - For check up	1	1	Men	Yes	No	No	Yes	Sometimes	Yes	Yes	No	.	normal	3	Negative	Negative	Negative	Negative	Negative	.	.
120175	23	Secondary Education	STI Symptoms	1	1	Men	Yes	No	No	No	Never	No	Yes	Yes	Progesterone injections	abnormal	4	Negative	Negative	Positive	Negative	Positive	Yes	Yes
120176	20	Secondary Education	STI Symptoms	1	1	Men	Yes	No	No	Yes	Sometimes	No	Yes	No	.	abnormal	3	Negative	Negative	Negative	Negative	Negative	.	.
120177	21	Secondary Education	STI Symptoms	1	1	Men	Yes	No	No	Yes	Sometimes	No	No	Yes	Subdermal Implant	abnormal	5	Negative	Negative	Negative	Negative	Negative	.	.
120178	32	Secondary Education	STI Symptoms	1	1	Men	Yes	No	No	No	Never	No	Yes	Yes	Progesterone injections	abnormal	4	Negative	Negative	Negative	Negative	Negative	.	.
120179	36	Secondary Education	STI Symptoms	1	2	Men	Yes	No	No	Yes	Sometimes	No	Yes	No	.	abnormal	4	Negative	Positive	Negative	Negative	Positive	Yes	No
120180	23	Secondary Education	STI Symptoms	2	4	Men	Yes	No	Yes	Yes	Never	No	Yes	No	.	normal	4	Negative	Negative	Negative	Negative	Negative	.	.
120181	19	Secondary Education	STI Symptoms	15	17	Both	Yes	No	Yes	Yes	Sometimes	No	Yes	Yes	Subdermal Implant	abnormal	4	Negative	Negative	Positive	Negative	Positive	Yes	No
120182	33	Secondary Education	STI Symptoms	1	1	Men	Yes	No	Yes	No	Never	Yes	No	No	.	normal	4	Negative	Negative	Negative	Negative	Negative	.	.
120183	31	Secondary Education	No Symptoms - For check up	1	1	Men	Yes	No	No	No	Never	No	Yes	Yes	Oral contraceptive pills	normal	4	Negative	Negative	Negative	Negative	Negative	.	.
120184	24	Secondary Education	STI Symptoms	1	1	Men	Yes	No	No	Yes	Sometimes	Yes	Yes	Yes	Intra-uterine device (IUD)	normal	8	Negative	Negative	Positive	Negative	Positive	Yes	Yes
120185	22	Secondary Education	STI Symptoms	1	1	Men	Yes	No	No	Yes	Sometimes	No	Yes	Yes	Progesterone injections	normal	7	Negative	Negative	Negative	Negative	Negative	.	.
120186	21	Secondary Education	STI Symptoms	1	1	Men	Yes	No	No	Yes	Sometimes	Yes	Yes	No	.	normal	1	Negative	Negative	Negative	Negative	Negative	.	.
120187	22	Tertiary Education	STI Symptoms	1	2	Men	Yes	No	Yes	No	Never	No	Yes	No	.	abnormal	4	Negative	Negative	Positive	Negative	Positive	Yes	Yes
120188	24	Tertiary Education	STI Symptoms	0	1	Men	Yes	No	No	Yes	Sometimes	No	No	No	.	abnormal	3	Negative	Negative	Negative	Negative	Negative	.	.
120189	27	Tertiary Education	STI Symptoms	1	1	Men	Yes	No	Yes	Yes	Sometimes	No	Yes	No	.	normal	8	Negative	Negative	Negative	Negative	Negative	.	.
120190	24	Tertiary Education	STI Symptoms	1	2	Men	Yes	No	Yes	Yes	Sometimes	No	Yes	Yes	Subdermal Implant	abnormal	4	Positive	Negative	Negative	Negative	Negative	.	.
120191	32	Secondary Education	STI Symptoms	1	3	Men	Yes	No	Yes	No	Never	Yes	Yes	No	.	normal	6	Negative	Negative	Negative	Negative	Negative	.	.
120192	35	Secondary Education	STI Symptoms	1	1	Men	Yes	No	Yes	Yes	Sometimes	No	Yes	No	.	abnormal	5	Negative	Negative	Negative	Negative	Negative	.	.
120193	25	Secondary Education	STI Symptoms	1	1	Men	Yes	No	No	No	Never	No	Yes	Yes	Progesterone injections	abnormal	6	Negative	Negative	Positive	Negative	Positive	Yes	Yes
120194	20	Secondary Education	STI Symptoms	1	2	Men	Yes	No	No	Yes	Sometimes	No	No	No	.	normal	5	Negative	Negative	Negative	Positive	Positive	Yes	Yes
120195	36	Secondary Education	STI Symptoms	1	1	Men	Yes	No	Yes	No	Never	Yes	No	No	.	normal	5	Negative	Negative	Negative	Negative	Negative	.	.
120196	21	Secondary Education	STI Symptoms	1	1	Men	Yes	No	No	Yes	Sometimes	No	Yes	Yes	Progesterone injections	abnormal	2	Negative	Negative	Negative	Negative	Negative	.	.
120197	24	Secondary Education	STI Symptoms	1	1	Men	Yes	No	No	Yes	Sometimes	No	Yes	Yes	Progesterone injections	normal	2	Negative	Negative	Negative	Negative	Negative	.	.
120198	21	Secondary Education	STI Symptoms	1	2	Men	Yes	No	No	No	Never	No	Yes	No	.	normal	6	Negative	Negative	Negative	Negative	Negative	.	.
120199	26	Tertiary Education	STI Symptoms	1	1	Men	Yes	No	No	Yes	Sometimes	No	No	No	.	normal	7	Negative	Negative	Negative	Negative	Negative	.	.
120200	38	Primary Education	STI Symptoms	1	1	Men	Yes	No	No	No	Never	No	Yes	Yes	Progesterone injections	abnormal	8	Negative	Negative	Negative	Negative	Negative	.	.
120201	23	Secondary Education	STI Symptoms	1	1	Men	Yes	Yes	No	No	Never	No	Yes	No	.	normal	2	Negative	Negative	Negative	Negative	Negative	.	.
120202	19	Secondary Education	STI Symptoms	1	1	Men	Yes	No	Yes	No	Never	Yes	No	No	.	normal	0	Negative	Negative	Negative	Negative	Negative	.	.
120203	24	Secondary Education	STI Symptoms	1	2	Men	Yes	No	Yes	Yes	Sometimes	No	Yes	No	.	normal	9	Negative	Negative	Negative	Negative	Negative	.	.
120204	34	Tertiary Education	STI Symptoms	1	1	Men	Yes	No	No	No	Never	No	No	Yes	Progesterone injections	abnormal	6	Negative	Positive	Negative	Negative	Positive	Yes	Yes
120205	18	Secondary Education	STI Symptoms	1	2	Men	Yes	No	Yes	Yes	Sometimes	No	Yes	No	.	normal	4	Positive	Negative	Negative	Negative	Negative	.	.
120206	21	Secondary Education	STI Symptoms	1	1	Men	Yes	No	No	Yes	Sometimes	No	Yes	Yes	Progesterone injections	abnormal	9	Negative	Negative	Negative	Negative	Negative	.	.
120207	20	Secondary Education	STI Symptoms	2	2	Men	Yes	No	No	Yes	Sometimes	No	Yes	Yes	Oral contraceptive pills	normal	9	Negative	Negative	Positive	Negative	Positive	Yes	Yes
120208	30	Tertiary Education	No Symptoms - For check up	1	1	Men	Yes	No	No	No	Never	Yes	No	No	.	normal	9	Negative	Negative	Negative	Negative	Negative	.	.
120209	32	Tertiary Education	STI Symptoms	1	1	Men	Yes	No	Yes	Yes	Sometimes	No	Yes	No	.	normal	2	Negative	Negative	Negative	Negative	Negative	.	.
120210	18	Secondary Education	STI Symptoms	2	4	Men	Yes	Yes	No	Yes	Sometimes	No	Yes	No	.	normal	3	Negative	Negative	Negative	Negative	Negative	.	.
120211	22	Secondary Education	STI Symptoms	1	1	Men	Yes	No	No	Yes	Sometimes	Yes	No	No	.	abnormal	6	Positive	Negative	Negative	Negative	Negative	.	.
120212	34	Secondary Education	STI Symptoms	2	2	Men	Yes	No	No	Yes	Sometimes	No	Yes	Yes	Progesterone injections	normal	5	Negative	Negative	Negative	Negative	Negative	.	.
120213	27	Secondary Education	STI Symptoms	2	2	Men	Yes	Yes	Yes	Yes	Sometimes	No	No	No	.	abnormal	2	Positive	Negative	Negative	Negative	Negative	.	.
120214	26	Secondary Education	STI Symptoms	1	1	Men	Yes	No	No	Yes	Sometimes	No	Yes	No	.	normal	7	Negative	Negative	Positive	Negative	Positive	Yes	No
120215	24	Secondary Education	STI Symptoms	1	1	Men	Yes	No	No	Yes	Sometimes	No	Yes	Yes	Progesterone injections	normal	9	Positive	Negative	Positive	Negative	Positive	Yes	Yes
120216	19	Secondary Education	STI Symptoms	1	1	Men	Yes	No	No	Yes	Sometimes	No	Yes	Yes	Progesterone injections	normal	2	Negative	Negative	Negative	Negative	Negative	.	.
120217	19	Secondary Education	STI Symptoms	1	0	Men	Yes	No	No	Yes	Sometimes	No	Yes	No	.	normal	4	Negative	Negative	Positive	Negative	Positive	Yes	Yes
120218	25	Secondary Education	STI Symptoms	1	1	Men	Yes	No	No	Yes	Sometimes	No	Yes	No	.	normal	8	Negative	Negative	Negative	Negative	Negative	.	.
120219	28	Secondary Education	STI Symptoms	1	3	Men	Yes	No	No	Yes	Sometimes	No	Yes	No	.	abnormal	7	Negative	Negative	Negative	Negative	Negative	.	.
120220	22	Tertiary Education	Partner notification slip	1	1	Men	Yes	No	No	No	Never	No	Yes	No	.	normal	2	Negative	Negative	Negative	Negative	Negative	.	.
120221	21	Secondary Education	STI Symptoms	1	1	Men	Yes	No	No	Yes	Sometimes	No	Yes	No	.	abnormal	3	Positive	Negative	Positive	Negative	Positive	Yes	Yes
120222	30	Secondary Education	STI Symptoms	1	1	Men	Yes	No	No	Yes	Sometimes	No	Yes	No	.	normal	3	Negative	Negative	Negative	Negative	Negative	.	.
120223	18	Secondary Education	STI Symptoms	1	4	Men	Yes	No	No	Yes	Sometimes	No	Yes	No	.	abnormal	8	Positive	Negative	Negative	Positive	Positive	Yes	Yes
120224	22	Secondary Education	STI Symptoms	1	1	Men	Yes	No	No	Yes	Sometimes	No	No	No	.	normal	7	Negative	Negative	Negative	Negative	Negative	.	.
120225	34	Secondary Education	STI Symptoms	1	1	Men	Yes	No	No	No	Never	Yes	No	No	.	normal	3	Negative	Negative	Negative	Negative	Negative	.	.
120226	22	Secondary Education	STI Symptoms	1	1	Men	Yes	No	No	Yes	Sometimes	No	Yes	No	.	normal	5	Negative	Negative	Negative	Negative	Negative	.	.
120227	24	Tertiary Education	STI Symptoms	2	4	Men	Yes	Yes	No	Yes	Sometimes	No	Yes	No	.	abnormal	9	Positive	Negative	Positive	Negative	Positive	Yes	Yes
120228	24	Tertiary Education	STI Symptoms	1	1	Men	Yes	No	No	Yes	Sometimes	No	Yes	No	.	normal	4	Positive	Negative	Negative	Negative	Negative	.	.
120229	28	Secondary Education	STI Symptoms	1	1	Men	Yes	No	Yes	Yes	Sometimes	No	Yes	Yes	Progesterone injections	abnormal	8	Negative	Negative	Positive	Negative	Positive	Yes	Yes
120230	22	Secondary Education	STI Symptoms	1	1	Men	Yes	No	No	Yes	Sometimes	No	Yes	No	.	normal	2	Positive	Negative	Negative	Negative	Negative	.	.
120231	29	Secondary Education	STI Symptoms	1	1	Men	Yes	No	No	Yes	Sometimes	No	Yes	Yes	Progesterone injections	normal	6	Negative	Negative	Negative	Negative	Negative	.	.
120232	30	Secondary Education	STI Symptoms	1	1	Men	Yes	No	No	No	Never	No	Yes	Yes	Oral contraceptive pills	normal	2	Negative	Negative	Negative	Negative	Negative	.	.
120233	23	.	STI Symptoms	1	2	Men	Yes	No	Yes	Yes	Sometimes	Yes	Yes	Yes	Condom only	normal	7	Negative	Negative	Negative	Negative	Negative	.	.
120234	27	Tertiary Education	STI Symptoms	1	1	Men	Yes	No	No	Yes	Sometimes	No	No	Yes	Progesterone injections	normal	2	Negative	Negative	Negative	Negative	Negative	.	.
120235	20	.	STI Symptoms	1	0	Men	Yes	No	No	Yes	Sometimes	No	Yes	No	.	abnormal	3	Negative	Negative	Negative	Negative	Negative	.	.
120236	22	Secondary Education	STI Symptoms	1	5	Men	Yes	No	No	No	Never	No	Yes	No	.	abnormal	6	Negative	Negative	Negative	Negative	Negative	.	.
120237	27	Secondary Education	STI Symptoms	1	1	Men	Yes	No	No	Yes	Sometimes	No	Yes	No	.	normal	3	Negative	Negative	Positive	Negative	Positive	Yes	Yes
120238	18	Secondary Education	STI Symptoms	1	1	Men	Yes	No	No	Yes	Sometimes	No	Yes	No	.	normal	4	Negative	Negative	Positive	Positive	Positive	Yes	Yes
120239	21	Tertiary Education	STI Symptoms	1	2	Men	Yes	No	Yes	No	Never	No	Yes	No	.	normal	7	Negative	Negative	Negative	Negative	Negative	.	.
120240	22	Secondary Education	STI Symptoms	1	2	Men	Yes	No	Yes	Yes	Sometimes	No	Yes	No	.	abnormal	6	Negative	Negative	Negative	Negative	Negative	.	.
120241	19	Secondary Education	Other, specify	1	2	Men	Yes	No	No	Yes	Sometimes	No	Yes	Yes	Progesterone injections	normal	4	Negative	Negative	Negative	Negative	Negative	.	.
120242	24	.	STI Symptoms	1	1	Men	Yes	No	No	No	Never	No	Yes	Yes	Subdermal Implant	normal	2	Negative	Negative	Negative	Negative	Negative	.	.
120243	25	.	STI Symptoms	2	4	Men	Yes	No	Yes	Yes	Sometimes	No	Yes	Yes	Subdermal Implant	normal	7	Negative	Negative	Negative	Negative	Negative	.	.
120244	21	Secondary Education	STI Symptoms	1	3	Men	Yes	No	Yes	Yes	Sometimes	No	Yes	No	.	abnormal	1	Positive	Negative	Negative	Negative	Negative	.	.
120245	27	Secondary Education	STI Symptoms	1	2	Men	Yes	No	No	Yes	Always	No	Yes	Yes	Oral contraceptive pills	normal	5	Positive	Negative	Negative	Negative	Negative	.	.
120246	19	Secondary Education	STI Symptoms	1	3	Men	Yes	No	No	Yes	Sometimes	No	Yes	Yes	Condom only	abnormal	2	Positive	Negative	Negative	Negative	Negative	.	.
120247	23	Secondary Education	STI Symptoms	2	2	Men	Yes	No	No	Yes	Sometimes	Yes	No	No	.	normal	4	Negative	Negative	Negative	Negative	Negative	.	.
120248	28	Secondary Education	STI Symptoms	1	2	Men	Yes	No	No	No	Never	Yes	No	No	.	normal	3	Negative	Negative	Negative	Negative	Negative	.	.
120249	21	Secondary Education	STI Symptoms	2	2	Men	Yes	No	No	Yes	Sometimes	No	Yes	No	.	normal	6	Negative	Negative	Positive	Positive	Positive	Yes	No
120250	19	Secondary Education	STI Symptoms	1	2	Men	Yes	No	No	Yes	Sometimes	No	Yes	No	.	normal	3	Positive	Negative	Negative	Negative	Negative	.	.
120251	19	Secondary Education	STI Symptoms	1	1	Men	Yes	No	Yes	Yes	Sometimes	No	Yes	No	.	abnormal	7	Negative	Negative	Positive	Negative	Positive	Yes	Yes
120252	24	Secondary Education	STI Symptoms	1	1	Men	Yes	No	No	No	Never	No	Yes	No	.	normal	8	Negative	Negative	Negative	Negative	Negative	.	.
120253	20	Secondary Education	STI Symptoms	1	3	Men	Yes	No	No	Yes	Sometimes	No	Yes	No	.	normal	3	Negative	Negative	Negative	Negative	Negative	.	.
120254	25	Secondary Education	STI Symptoms	1	1	Men	Yes	No	No	No	Never	No	Yes	Yes	Progesterone injections	abnormal	6	Positive	Negative	Negative	Negative	Negative	.	.
120255	20	Secondary Education	STI Symptoms	2	4	Both	Yes	No	Yes	Yes	Sometimes	Yes	Yes	No	.	abnormal	3	Positive	Negative	Negative	Negative	Negative	.	.
120256	21	Secondary Education	STI Symptoms	1	1	Men	Yes	No	No	No	Never	No	Yes	Yes	Progesterone injections	abnormal	6	Negative	Negative	Negative	Negative	Negative	.	.
120257	26	Secondary Education	STI Symptoms	1	3	Men	Yes	No	No	Yes	Sometimes	No	Yes	Yes	Progesterone injections	normal	5	Negative	Negative	Negative	Negative	Negative	.	.
120258	25	Secondary Education	STI Symptoms	1	1	Men	Yes	No	No	No	Never	No	Yes	Yes	Oral contraceptive pills	normal	2	Negative	Negative	Negative	Negative	Negative	.	.
120259	23	Secondary Education	STI Symptoms	1	1	Men	Yes	No	No	No	Never	No	Yes	No	.	normal	4	Negative	Negative	Negative	Negative	Negative	.	.
120260	21	Secondary Education	STI Symptoms	1	1	Men	Yes	No	No	No	Never	No	Yes	Yes	Progesterone injections	normal	6	Negative	Negative	Positive	Negative	Positive	Yes	Yes
120261	20	Secondary Education	STI Symptoms	1	1	Men	Yes	No	Yes	Yes	Sometimes	No	Yes	Yes	Progesterone injections	normal	8	Positive	Negative	Negative	Negative	Negative	.	.
120262	21	Secondary Education	STI Symptoms	1	1	Men	Yes	No	Yes	No	Never	No	Yes	No	.	abnormal	7	Negative	Negative	Negative	Negative	Negative	.	.
120263	23	Secondary Education	STI Symptoms	1	1	Men	Yes	No	No	Yes	Sometimes	No	Yes	No	.	normal	3	Negative	Negative	Negative	Negative	Negative	.	.
120264	22	Secondary Education	STI Symptoms	1	1	Men	Yes	No	No	Yes	Sometimes	No	Yes	Yes	Progesterone injections	normal	7	Negative	Negative	Negative	Negative	Negative	.	.
120265	22	Secondary Education	STI Symptoms	1	1	Men	Yes	No	No	Yes	Sometimes	No	Yes	No	.	normal	5	Negative	Positive	Positive	Negative	Positive	Yes	Yes
120266	21	Secondary Education	STI Symptoms	1	2	Men	Yes	No	Yes	No	Never	No	Yes	No	.	normal	5	Negative	Negative	Negative	Negative	Negative	.	.
120267	21	Secondary Education	STI Symptoms	1	1	Men	Yes	No	No	Yes	Sometimes	No	Yes	No	.	normal	3	Negative	Negative	Negative	Negative	Negative	.	.

## Sheet: Visit2 STI results
Participant ID	BV Score	Candidiasis	T. vaginalis (TV)	C. trachomatis (CT)	N. gonorrhoeae (NG)
120003	7	Negative	Negative	Negative	Negative
120010	5	Negative	Negative	Negative	Negative
120012	3	Negative	Negative	Negative	Negative
120013	8	Negative	Negative	Negative	Negative
120014	5	Negative	Negative	Negative	Negative
120015	5	Negative	Positive	Negative	Negative
120016	6	Negative	Negative	Negative	Negative
120017	9	Negative	Negative	Positive	Negative
120019	4	Negative	Negative	Negative	Negative
120020	8	Positive	Negative	Negative	Negative
120022	6	Negative	Negative	Positive	Negative
120023	8	Negative	Negative	Negative	Negative
120024	7	Negative	Negative	Negative	Negative
120026	2	Negative	Negative	Negative	Negative
120028	3	Positive	Negative	Negative	Negative
120030	2	Negative	Negative	Negative	Negative
120031	9	Negative	Negative	Negative	Negative
120032	6	Negative	Negative	Negative	Negative
120034	6	Negative	Negative	Negative	Negative
120036	5	Negative	Negative	Negative	Negative
120037	5	Negative	Negative	Negative	Negative
120039	9	Negative	Negative	Negative	Negative
120041	6	Positive	Negative	Negative	Negative
120043	8	Negative	Negative	Negative	Negative
120044	9	Negative	Negative	Negative	Negative
120045	9	Negative	Positive	Negative	Negative
120046	8	Negative	Negative	Negative	Negative
120047	8	Negative	Negative	Negative	Negative
120049	8	Negative	Negative	Negative	Negative
120050	8	Negative	Negative	Negative	Negative
120051	9	Positive	Negative	Negative	Negative
120052	9	Negative	Negative	Negative	Negative
120057	8	Negative	Negative	Negative	Negative
120058	3	Negative	Negative	Negative	Negative
120060	2	Negative	Negative	Negative	Negative
120061	5	Negative	Negative	Negative	Negative
120062	3	Negative	Negative	Negative	Negative
120066	2	Negative	Negative	Positive	Negative
120067	1	Negative	Negative	Negative	Negative
120068	3	Positive	Negative	Negative	Negative
120070	6	Negative	Negative	Negative	Negative
120072	4	Negative	Negative	Negative	Negative
120074	4	Negative	Negative	Negative	Negative
120075	3	Negative	Negative	Negative	Negative
120077	5	Negative	Negative	Negative	Negative
120078	6	Negative	Negative	Negative	Negative
120079	3	Negative	Negative	Negative	Negative
120080	7	Negative	Negative	Negative	Negative
120081	3	Positive	Negative	Negative	Negative
120082	5	Negative	Negative	Negative	Negative
120083	5	Negative	Negative	Negative	Negative
120089	4	Negative	Negative	Negative	Negative
120090	7	Negative	Negative	Negative	Negative
120093	6	Negative	Negative	Negative	Negative
120096	7	Positive	Negative	Positive	Negative
120098	4	Negative	Negative	Negative	Negative
120099	3	Negative	Negative	Negative	Negative
120102	5	Negative	Negative	Negative	Negative
120109	4	Negative	Negative	Negative	Negative
120111	2	Negative	Negative	Negative	Negative
120117	8	Negative	Negative	Negative	Negative
120120	8	Negative	Negative	Negative	Negative
120125	8	Negative	Negative	Negative	Negative
120131	4	Negative	Negative	Negative	Negative
120142	3	Negative	Negative	Negative	Negative
120144	8	Negative	Negative	Negative	Negative
120160	2	Negative	Negative	Negative	Negative
120168	3	Negative	Negative	Negative	Negative
120170	4	Positive	Negative	Negative	Negative
120175	2	Negative	Negative	Negative	Negative
120181	8	Negative	Positive	Negative	Negative
120184	2	Negative	Negative	Negative	Negative
120187	2	Negative	Negative	Negative	Negative
120193	4	Negative	Negative	Negative	Negative
120194	4	Negative	Negative	Negative	Negative
120204	5	Negative	Negative	Negative	Negative
120207	8	Negative	Negative	Negative	Negative
120221	3	Negative	Negative	Negative	Negative
120223	4	Negative	Negative	Negative	Negative
120227	7	Negative	Negative	Negative	Negative
120229	2	Negative	Negative	Negative	Negative
120237	3	Negative	Negative	Negative	Negative
120251	8	Negative	Negative	Negative	Negative
120265	8	Negative	Negative	Negative	Negative

## Sheet: Visit3 STI results
Participant ID	BV Score	Candidiasis	T. vaginalis (TV)	C. trachomatis (CT)	N. gonorrhoeae (NG)
120003	7	Negative	Negative	Negative	Negative
120008	8	Positive	Negative	Negative	Negative
120010	5	Negative	Negative	Negative	Negative
120012	4	Negative	Negative	Negative	Negative
120013	7	Negative	Negative	Negative	Negative
120014	5	Negative	Negative	Negative	Negative
120015	9	Positive	Negative	Negative	Negative
120016	5	Negative	Negative	Negative	Negative
120017	7	Negative	Negative	Negative	Negative
120019	2	Negative	Negative	Negative	Negative
120020	7	Negative	Negative	Negative	Negative
120022	4	Negative	Negative	Negative	Negative
120023	8	Negative	Negative	Negative	Negative
120024	4	Negative	Negative	Negative	Negative
120026	6	Positive	Negative	Negative	Negative
120028	4	Positive	Negative	Negative	Negative
120030	2	Negative	Negative	Negative	Negative
120031	9	Negative	Negative	Negative	Negative
120032	2	Negative	Negative	Negative	Negative
120034	3	Negative	Negative	Negative	Negative
120035	4	Negative	Negative	Negative	Negative
120036	6	Negative	Negative	Positive	Negative
120037	5	Negative	Negative	Negative	Negative
120038	6	Positive	Negative	Negative	Negative
120039	8	Negative	Negative	Negative	Negative
120041	3	Negative	Negative	Negative	Negative
120043	7	Negative	Negative	Negative	Negative
120044	6	Negative	Negative	Negative	Negative
120045	6	Negative	Negative	Negative	Negative
120046	2	Negative	Negative	Negative	Negative
120047	7	Negative	Negative	Negative	Negative
120048	4	Positive	Negative	Positive	Negative
120049	4	Negative	Negative	Negative	Negative
120050	6	Negative	Negative	Negative	Negative
120052	7	Negative	Negative	Negative	Negative
120057	7	Negative	Negative	Negative	Negative
120058	2	Negative	Negative	Negative	Negative
120060	4	Negative	Negative	Positive	Negative
120061	4	Negative	Negative	Negative	Negative
120062	5	Negative	Negative	Negative	Negative
120066	4	Positive	Negative	Negative	Negative
120067	1	Negative	Negative	Negative	Negative
120068	3	Positive	Negative	Negative	Negative
120070	5	Negative	Negative	Negative	Negative
120072	3	Negative	Negative	Negative	Negative
120074	5	Negative	Negative	Negative	Negative
120075	2	Positive	Negative	Negative	Negative
120076	3	Positive	Negative	Negative	Negative
120078	8	Negative	Negative	Negative	Negative
120079	2	Negative	Negative	Negative	Negative
120080	10	Negative	Negative	Negative	Positive
120081	5	Negative	Negative	Negative	Negative
120082	4	Negative	Negative	Negative	Negative
120083	4	Negative	Negative	Negative	Negative
120089	4	Negative	Negative	Negative	Negative
120090	6	Negative	Negative	Negative	Negative
120093	7	Positive	Negative	Negative	Negative
120096	6	Negative	Negative	Negative	Negative
120097	7	Negative	Negative	Negative	Negative
120098	6	Negative	Negative	Negative	Negative
120099	3	Negative	Negative	Negative	Negative
120102	4	Negative	Negative	Negative	Negative
120109	7	Positive	Negative	Negative	Negative
120111	4	Negative	Negative	Negative	Negative
120117	6	Negative	Negative	Negative	Negative
120125	8	Positive	Negative	Negative	Negative
120131	3	Negative	Negative	Negative	Negative
120132	2	Negative	Negative	Negative	Negative
120142	4	Positive	.	Negative	Negative
120144	8	Negative	Negative	Negative	Negative
120168	4	Negative	Negative	Negative	Negative
120170	3	Negative	Negative	Negative	Negative
120175	2	Negative	Negative	Negative	Negative
120184	1	Negative	Negative	Negative	Negative
120187	4	Positive	Negative	Negative	Negative
120193	5	Negative	Negative	Negative	Negative
120204	3	Negative	Negative	Negative	Negative
120207	4	Negative	Negative	Negative	Negative
120221	2	Negative	Negative	Negative	Negative
120223	7	Negative	Negative	Negative	Negative
120227	6	Negative	Negative	Negative	Negative
120229	2	Positive	Negative	Negative	Negative
120237	3	Negative	Negative	Negative	Negative
120251	3	Negative	Negative	Negative	Negative
